# Supplementary material for: Detection of Borrelia burgdorferi Sensu-Lato-Specific Antibodies in Sera of Canine and Equine Origin—A Comparative Study with Two Line Immunoassays
Source: Vet Sci. 2022 Nov 14;9(11):633. doi: 10.3390/vetsci9110633 (PMC9695075; doi:10.3390/vetsci9110633)
Supplement: Supplementary file 1 [file vetsci-09-00633-s001.zip › Supplementary Material.xlsx]

## Sheet: Table S1
AG lines on LIA A		OspA	p100	p58	p41	p39	OspC	p18	VlsE	C6
positive reactions	"pos"	153	30	178	169	174	181	135	78	114
negative reactions	"neg"	47	170	22	31	26	19	65	122	86

## Sheet: Table S2
AG lines on LIA A		OspA	DbpA	OspC	39 kD	58 kD	83 kD	VlsE
positive reactions	"pos"	151	136	158	145	184	78	115
negative reactions	"neg"	49	64	42	55	16	122	85
